# Supplementary material for: Caveolae and Bin1 form ring-shaped platforms for T-tubule initiation
Source: eLife. 2023 Apr 21;12:e84139. doi: 10.7554/eLife.84139 (PMC10281672; doi:10.7554/eLife.84139)
Supplement: Figure 1—source data 2. [file elife-84139-fig1-data2.zip]

Archive with 1 entries (1 files):
- Figure 1 - source data 2. Quantification of ring diameters from human and mouse myotubes on PREM.xlsx
