# Supplementary material for: Caveolae and Bin1 form ring-shaped platforms for T-tubule initiation
Source: eLife. 2023 Apr 21;12:e84139. doi: 10.7554/eLife.84139 (PMC10281672; doi:10.7554/eLife.84139)
Supplement: Figure 1—figure supplement 2—source data 1. [file elife-84139-fig1-figsupp2-data1.zip]

Archive with 1 entries (1 files):
- Figure 1- figure supplement 2 - source data1. Quantification of ring diameter labeled by MemBright.xlsx
