# Supplementary material for: Caveolae and Bin1 form ring-shaped platforms for T-tubule initiation
Source: eLife. 2023 Apr 21;12:e84139. doi: 10.7554/eLife.84139 (PMC10281672; doi:10.7554/eLife.84139)
Supplement: Figure 5—figure supplement 1—source data 1. [file elife-84139-fig5-figsupp1-data1.zip]

Archive with 1 entries (1 files):
- Figure 5-figure supplement 1-source data 1. Quantification of tubule density in Bin1-exon11 vs Bin1+exon 11.xlsx
