# Supplementary material for: Caveolae and Bin1 form ring-shaped platforms for T-tubule initiation
Source: eLife. 2023 Apr 21;12:e84139. doi: 10.7554/eLife.84139 (PMC10281672; doi:10.7554/eLife.84139)
Supplement: Figure 7—source data 3. [file elife-84139-fig7-data3.zip]

Archive with 13 entries (12 files):
- Figure 7 - source data 3. Western-blot uncropped membranes/
- Figure 7 - source data 3. Western-blot uncropped membranes/._alpha tubulin.tif
- Figure 7 - source data 3. Western-blot uncropped membranes/._Cav1.tif
- Figure 7 - source data 3. Western-blot uncropped membranes/._Cav3.tif
- Figure 7 - source data 3. Western-blot uncropped membranes/._Full blot alpha tubulin.tif
- Figure 7 - source data 3. Western-blot uncropped membranes/._Full blot Cav1.tif
- Figure 7 - source data 3. Western-blot uncropped membranes/._Full blot Cav3.tif
- Figure 7 - source data 3. Western-blot uncropped membranes/alpha tubulin.tif
- Figure 7 - source data 3. Western-blot uncropped membranes/Cav1.tif
- Figure 7 - source data 3. Western-blot uncropped membranes/Cav3.tif
- Figure 7 - source data 3. Western-blot uncropped membranes/Full blot alpha tubulin.tif
- Figure 7 - source data 3. Western-blot uncropped membranes/Full blot Cav1.tif
- Figure 7 - source data 3. Western-blot uncropped membranes/Full blot Cav3.tif
