# Supplementary material for: Caveolae and Bin1 form ring-shaped platforms for T-tubule initiation
Source: eLife. 2023 Apr 21;12:e84139. doi: 10.7554/eLife.84139 (PMC10281672; doi:10.7554/eLife.84139)
Supplement: Figure 8—source data 1. [file elife-84139-fig8-data1.zip]

Archive with 1 entries (1 files):
- Figure 8 - source data 1. Quantification of caveolae ring density ctrl vs R26Q vs R26Q +Cav3-GFP.xlsx
