# Supplementary material for: Caveolae and Bin1 form ring-shaped platforms for T-tubule initiation
Source: eLife. 2023 Apr 21;12:e84139. doi: 10.7554/eLife.84139 (PMC10281672; doi:10.7554/eLife.84139)
Supplement: Figure 8—source data 4. [file elife-84139-fig8-data4.zip › Figure 8 - source data 4. Quantification of tubule density in control and patient myotubes transduced with Bin1+exon11.xlsx]

## Sheet: Feuil1
CTRL+ex11	R26Q+ex11
0.0115038	0.0038593
0.0083415	0.00110548
0.00707467	0.000584294
0.0107236	0.0081207
0.011919	0.00257481
0.00430898	0.00123511
0.00857588	0.000477235
0.00340665	0.00128125
0.00631995	0.00116133
0.00418933	0.00249046
0.00414346	0.00333319
0.00415554	0.00229868
0.00356176	0.00160702
0.00407639	0.00248756
0.00662604	0.000214444
0.00586078	0.00120548
0.00741854	0.000252049
0.00330792	0.000870035
0.00463511	0.00120963
0.00409454	0.0030715
0.0112228	0.0027847
0.00774461	0.00073345
0.00753907	0.00490377
0.010506	0.0178315
0.00689291	0.00498361
	0.0140859
	0.00612447
	0.00451349
	0.0168855
	0.0176084
