# Supplementary material for: Caveolae and Bin1 form ring-shaped platforms for T-tubule initiation
Source: eLife. 2023 Apr 21;12:e84139. doi: 10.7554/eLife.84139 (PMC10281672; doi:10.7554/eLife.84139)
Supplement: Figure 8—figure supplement 1—source data 1. [file elife-84139-fig8-figsupp1-data1.zip › Figure 8 - figure supplement 1- source data 1. Densitometric quantification of Cav3 protein levels in patient myotubes.xlsx]

## Sheet: Feuil1
AB1079	cav69	Cav6201	650
7.76539	1.8131	0.158017	0.588682
8.48617	2.70721	0.0616379	0.258188
		1.20466	1.2398
