# Supplementary material for: Caveolae and Bin1 form ring-shaped platforms for T-tubule initiation
Source: eLife. 2023 Apr 21;12:e84139. doi: 10.7554/eLife.84139 (PMC10281672; doi:10.7554/eLife.84139)
Supplement: Figure 8—figure supplement 1—source data 2. [file elife-84139-fig8-figsupp1-data2.zip]

Archive with 13 entries (12 files):
- Figure 8 - figure supplement 1-source data 2. Western-blot uncropped membranes/
- Figure 8 - figure supplement 1-source data 2. Western-blot uncropped membranes/._Cav1.tif
- Figure 8 - figure supplement 1-source data 2. Western-blot uncropped membranes/._Cav3.tif
- Figure 8 - figure supplement 1-source data 2. Western-blot uncropped membranes/._full blot Cav1.tif
- Figure 8 - figure supplement 1-source data 2. Western-blot uncropped membranes/._Full blot Cav3.tif
- Figure 8 - figure supplement 1-source data 2. Western-blot uncropped membranes/._Full blot GAPDH.tif
- Figure 8 - figure supplement 1-source data 2. Western-blot uncropped membranes/._GAPDH.tif
- Figure 8 - figure supplement 1-source data 2. Western-blot uncropped membranes/Cav1.tif
- Figure 8 - figure supplement 1-source data 2. Western-blot uncropped membranes/Cav3.tif
- Figure 8 - figure supplement 1-source data 2. Western-blot uncropped membranes/full blot Cav1.tif
- Figure 8 - figure supplement 1-source data 2. Western-blot uncropped membranes/Full blot Cav3.tif
- Figure 8 - figure supplement 1-source data 2. Western-blot uncropped membranes/Full blot GAPDH.tif
- Figure 8 - figure supplement 1-source data 2. Western-blot uncropped membranes/GAPDH.tif
