# Supplementary material for: Caveolae and Bin1 form ring-shaped platforms for T-tubule initiation
Source: eLife. 2023 Apr 21;12:e84139. doi: 10.7554/eLife.84139 (PMC10281672; doi:10.7554/eLife.84139)
Supplement: Figure 8—figure supplement 1—source data 3. [file elife-84139-fig8-figsupp1-data3.zip]

Archive with 11 entries (10 files):
- Figure 8 - figure supplement 1-source data 3. Western-blot uncropped membranes/
- Figure 8 - figure supplement 1-source data 3. Western-blot uncropped membranes/230315-stainfree-JPH2_05(Chemiluminescence)flat.tif
- Figure 8 - figure supplement 1-source data 3. Western-blot uncropped membranes/230315-stainfree-JPH2_05(Chemiluminescence).tif
- Figure 8 - figure supplement 1-source data 3. Western-blot uncropped membranes/230217-dhpr tub_2(Chemiluminescence).tif
- Figure 8 - figure supplement 1-source data 3. Western-blot uncropped membranes/230217-dhpr tub_4(Composite).tif
- Figure 8 - figure supplement 1-source data 3. Western-blot uncropped membranes/230217-ryr tub_2(Colorimetric).tif
- Figure 8 - figure supplement 1-source data 3. Western-blot uncropped membranes/230217-ryr tub_3(Chemiluminescence).tif
- Figure 8 - figure supplement 1-source data 3. Western-blot uncropped membranes/230217-tubD(Chemiluminescence).tif
- Figure 8 - figure supplement 1-source data 3. Western-blot uncropped membranes/230223-stainfree-bin1_01(Chemiluminescence).tif
- Figure 8 - figure supplement 1-source data 3. Western-blot uncropped membranes/230223-tubulin_03(Chemiluminescence).tif
- Figure 8  source data 1. Quantification of caveolae ring density ctrl vs R26Q vs R26Q Cav3GFP.zip
